# Supplementary material for: Ultrathin Two-Dimensional Fe–Co Bimetallic Oxide Nanosheets for Separator Modification of Lithium–Sulfur Batteries
Source: Molecules. 2022 Nov 11;27(22):7762. doi: 10.3390/molecules27227762 (PMC9693558; doi:10.3390/molecules27227762)
Supplement: Supplementary file 1 [file molecules-27-07762-s001.zip]

Archive with 1 entries (1 files):
- molecules-2023311-supplementary.pdf
